# Supplementary material for: Multiparameter flow cytometric and transcriptional analyis of CD20 positive T-cells in bone marrow in patients of multiple myeloma and monoclonal gammopathy of undetermined significance
Source: Front Immunol. 2025 Feb 26;16:1464940. doi: 10.3389/fimmu.2025.1464940 (PMC11896981; doi:10.3389/fimmu.2025.1464940)
Supplement: Supplementary file 1 [file DataSheet1.zip]

Archive with 3 entries (3 files):
- Raw Sequencing Data.xlxs.XLSX
- Supplementary Figure S1-S2.docx.DOCX
- Supplementary Figure S1-S2.pdf.PDF
